# Supplementary material for: Root and Shoot Response to Nickel in Hyperaccumulator and Non-Hyperaccumulator Species
Source: Plants (Basel). 2021 Mar 9;10(3):508. doi: 10.3390/plants10030508 (PMC7998499; doi:10.3390/plants10030508)
Supplement: Supplementary file 1 [file plants-10-00508-s001.zip]

Archive with 4 entries (4 files):
- Figure S4.tif
- Figure S1.tif
- Figure S2.tif
- Figure S3.tif
